# Supplementary material for: Epigenetics of type 2 diabetes and diabetes-related outcomes in the Strong Heart Study
Source: Clin Epigenetics. 2022 Dec 18;14:177. doi: 10.1186/s13148-022-01392-7 (PMC9759920; doi:10.1186/s13148-022-01392-7)
Supplement: Supplementary file 2 — Additional file 2: Table S1. DMPs identified by ISIS-AENET as associated with fasting glucose. Table S2. DMPs identified by ISIS-AENET as associated with HOMA-IR. [file 13148_2022_1392_MOESM2_ESM.xlsx]

## Sheet: Excel Table S1
Supplementary Excel Table S1: DMPs identified by ISIS-AENET as associated with fasting glucose
CpG
cg00129981
cg00229232
cg00242839
cg00291981
cg00477011
cg00634145
cg00718594
cg00978893
cg01066274
cg01102383
cg01339381
cg01386104
cg01485948
cg01826858
cg01975921
cg02311534
cg02311901
cg02324306
cg02327522
cg02339211
cg02445447
cg02522681
cg03003252
cg03143290
cg03182742
cg03243110
cg03267779
cg03305454
cg03342114
cg03486157
cg03500993
cg03545458
cg03633073
cg03731797
cg03762702
cg03814829
cg03829241
cg03915558
cg04005938
cg04275695
cg04281750
cg04482889
cg04494051
cg04570409
cg04653284
cg04679277
cg04791659
cg04854794
cg05009141
cg05186581
cg05457903
cg05526438
cg05600851
cg05672835
cg05876458
cg05927438
cg06000144
cg06207460
cg06352483
cg06378494
cg06500161
cg06545742
cg06677781
cg06871732
cg06935581
cg07061217
cg07451859
cg07522190
cg07700266
cg07750706
cg07762234
cg07925619
cg08089031
cg08099689
cg08493911
cg08555772
cg08728520
cg08949862
cg08971734
cg08982415
cg09112262
cg09300796
cg09720758
cg09765258
cg09929456
cg10083149
cg10259872
cg10412286
cg10443500
cg10447038
cg10496560
cg10771518
cg11024682
cg11216259
cg11354908
cg11435691
cg11623677
cg11745925
cg11787891
cg11811303
cg11846968
cg11850961
cg11876012
cg11943726
cg12534480
cg12804441
cg13076329
cg13261989
cg13348905
cg14028489
cg14307922
cg14659184
cg14744269
cg15008992
cg15249639
cg15269194
cg15483632
cg15698995
cg15843009
cg16180657
cg16237715
cg16544548
cg16582062
cg16768261
cg17152969
cg17212720
cg17363943
cg17831425
cg17935536
cg18114450
cg18452880
cg18605905
cg18635314
cg18880765
cg19005308
cg19263877
cg19418818
cg19426678
cg19543022
cg19695198
cg19979540
cg20044641
cg20225889
cg20463945
cg20595300
cg20972012
cg20994083
cg21262854
cg21517147
cg21631753
cg21823995
cg22295628
cg22441312
cg22626663
cg22690984
cg22963863
cg23257141
cg23325240
cg23401212
cg23407020
cg23672291
cg23717187
cg23875059
cg23936587
cg24641125
cg24821610
cg25043129
cg25083496
cg25266135
cg25462095
cg25503565
cg25624596
cg25944898
cg26273005
cg26277344
cg26629188
cg27089547
cg27418868
cg27465475
cg27512828
cg27555392
cg27603882

## Sheet: Excel Table S2
Supplementary Excel Table S2: DMPs identified by ISIS-AENET as associated with HOMA-IR
CpG
cg00047657
cg00125306
cg00125394
cg00188822
cg00259834
cg00280548
cg00299418
cg00873038
cg01101109
cg01103871
cg01266707
cg01452506
cg01494611
cg01851968
cg01885480
cg02184819
cg02308192
cg02311534
cg02387403
cg02458436
cg02478247
cg02604861
cg02738677
cg02887679
cg03320758
cg04053961
cg04141094
cg04285855
cg04527840
cg04653284
cg04654365
cg05001532
cg05147070
cg05225634
cg05444556
cg05460370
cg05692319
cg05718015
cg06032227
cg06047828
cg06088918
cg06153498
cg06288118
cg06500161
cg06559874
cg06782920
cg06915270
cg07153501
cg07276078
cg07415585
cg07418563
cg07481154
cg07534186
cg07839336
cg07941983
cg08030257
cg08465900
cg08680689
cg08855903
cg09272629
cg09290169
cg09658576
cg09660738
cg09874802
cg09894072
cg09906920
cg10125428
cg10331104
cg10362426
cg10606822
cg10666364
cg10832730
cg11081703
cg11100802
cg11216259
cg11256364
cg11296937
cg11362785
cg11371933
cg11401165
cg11526113
cg12092932
cg12115302
cg12344247
cg12468273
cg12566378
cg12857064
cg13066544
cg13096307
cg13118072
cg13195218
cg13352302
cg13382000
cg13948548
cg13972088
cg14181947
cg14306264
cg14508633
cg14550304
cg14662970
cg14780540
cg14780845
cg14801158
cg15316334
cg15386865
cg15554219
cg15566921
cg15605011
cg15772255
cg15872478
cg15947099
cg15991700
cg16181557
cg16260701
cg16424326
cg16509829
cg16896009
cg16932706
cg17199681
cg17518351
cg17597744
cg18123048
cg18196647
cg18226754
cg18279839
cg18312988
cg18375296
cg18450555
cg18604876
cg18791923
cg18885865
cg19048496
cg19274820
cg19391157
cg19544441
cg19560547
cg19720481
cg20004888
cg20116266
cg20465333
cg20469175
cg20691282
cg21528927
cg21757276
cg22637030
cg22694480
cg22703791
cg22710955
cg23053438
cg23094614
cg23103127
cg23261846
cg23401212
cg23586589
cg23685648
cg23702657
cg23785163
cg23894358
cg23965551
cg24336547
cg24353338
cg24479965
cg24483930
cg24641125
cg24769369
cg24932925
cg25000696
cg25060657
cg25079802
cg25406346
cg25594636
cg25867694
cg26216343
cg26272228
cg26340050
cg26531995
cg26546685
cg26634885
cg26661922
cg26963839
cg27438756
cg27527736
